# Supplementary material for: A multi-channel CRISPR-based method for rapid, sensitive detection of four diseases of Brassica rapa in the field
Source: Hortic Res. 2024 Dec 12;12(3):uhae351. doi: 10.1093/hr/uhae351 (PMC11890027; doi:10.1093/hr/uhae351)
Supplement: Web_Material_uhae351 [file web_material_uhae351.zip]

Archive with 10 entries (10 files):
- Fig.S1.svg
- Fig.S2.svg
- Fig.S3.svg
- Fig.S4.svg
- Fig.S5.svg
- Fig.S6.svg
- Fig.S7.svg
- Fig.S8.svg
- Supplementary Materials.docx
- Supplementary video.mp4
